# Supplementary material for: Photoredox-Catalyzed Reduction of Halogenated Arenes in Water by Amphiphilic Polymeric Nanoparticles
Source: Molecules. 2021 Sep 28;26(19):5882. doi: 10.3390/molecules26195882 (PMC8512223; doi:10.3390/molecules26195882)
Supplement: Supplementary file 1 [file molecules-26-05882-s001.zip]

Archive with 1 entries (1 files):
- molecules-1388004-supplementary.pdf
